# Supplementary material for: Perceived Impact of Electronic Medical Records in Physician Office Practices: A Review of Survey-Based Research
Source: Interact J Med Res. 2012 Jul 28;1(2):e3. doi: 10.2196/ijmr.2113 (PMC3626136; doi:10.2196/ijmr.2113)
Supplement: Supplementary file 3 [file ijmr_v1i4e3_app3.xls]

## Sheet: Calculations
Paper	Metric	User? (n)	Positive	Positive or Nonnegative View (%)	Positive %	Negative	Negative or nonpositive View (%)	Negative %	Total	Estimated Odds of a Positive View	Estimated Log Odds of a Positive View	Standard Error	Estimated Odds Ratio of a Positive View (Yes:No)	95% CI	Interpretation
Accessibility of Records and Information
38	Perceived benefits of using EMR systems: Time-chasing charts (experiencing/expecting items to be much/a little better with EMR) (Positive)	Yes (310)	291	291 (94.0)	93.871	19	19 (6.0)	6.12903	310	15.3158	2.72888	4.49895	6.87123	4.2039 to 11.2308	EMR users were approximately 6.9x more likely to agree that time chasing charts was much/a little better with EMRs. Both groups had more positive views.
		No (691)	477	477 (69.0)	69.0304	214	214 (31.0)	30.9696	691	2.22897	0.80154	17.6071
38	Perceived benefits of using EMR systems: Phone/fax time dealing with and tracking labs and radiology (experiencing/expecting items to be much/a little better with EMR) (Positive)	Yes (310)	257	257 (82.9)	82.9032	53	53 (17.1)	17.0968	310	4.84906	1.57878	7.99562	2.38787	1.7073 to 3.3399	EMR users were approximately 2.4x more likely to agree that time dealing with and tracking labs and radiology was much/a little better with EMRs. Both groups had more positive views.
		No (691)	463	463 (67.0)	67.0043	228	228 (33.0)	32.9957	691	2.0307	0.708381	18.4466
35	Perceived effects of EHRs: Clinicians' access to up-to-date knowledge (Neutral)	Yes (387)	373	373 (96.4)	96.3824	14	14 (3.6)	3.61757	387	26.6429	3.28252	3.81123	2.37556	1.3158 to 4.2891	EHR users were approximately 2.4x more likely to agree that EHRs have a positive effect on clinicians' access to up-to-date knowledge. Both groups independently had more positive views.
		No (794)	729	729 (91.8)	91.8136	65	65 (8.2)	8.1864	794	11.2154	2.41729	8.41401
27	Perceived impact of EHRs: Improve access to patient records (Positive)	Yes (111)	104	104 (93.7)	93.6937	7	7 (6.3)	6.30631	111	14.8571	2.69848	2.73334	2.08163	0.9172 to 4.724	Those with an EHR were approximately 2.1x more likely to agree that EHRs improve access to patient records than those without an EHR. Both groups had more positive views.
		No (415)	364	364 (87.7)	87.7108	51	51 (12.3)	12.2892	415	7.13725	1.96533	7.62533
22	Positive effects of EHR: Timely access to medical records (Positive)	Yes (469)	452	452 (96.4)	96.3753	17	17 (3.6)	3.62473	469	26.5882	3.28047	4.19993			Out of those with an electronic records system, more had positive views towards effect of EHRs on timely access to medical records.
24	Perception of EHR: Improves access to clinical information (Positive)	Yes (69)	64	64 (92.8)	92.7536	5	5 (7.2)	7.24638	69	12.8	2.54945	2.32177			Out of those who had had an EHR for 12 months, more had a positive view about improved access to clinical information.
27	Reason for implementing EHR: Provide access to patient records at other practice sites (Positive)	Yes (111)	67	67 (60.4)	60.3604	44	44 (39.6)	39.6396	111	1.52273	0.420503	8.53789			Out of those with an EHR, more identified access to patient records at other practice sites as a reason for implementing an EHR.
36	Perceived positive effect of computers on health care: Clinicians' access to up-to-date knowledge (Positive)	No (464)	434	434 (93.5)	93.5345	30	30 (6.5)	6.46552	464	14.4667	2.67185	5.66337			Out of all nonusers in MAeHC, more had positive views towards the effect of computers on clinicians' access to up-to-date knowledge.
											Mean Score		(1=strongly negative, 5=strongly positive)
25	Perceived benefits of EHR: Improved access to medical record information (Positive)	Yes (541)									4.6				On average, for those who have EHRs, improved access to medical record information was seen as an important value.
21	Top EHR features as benefit: Improved access to medical record information (Positive)	Yes (110)									4.58				On average, for both EHR users and nonusers, improved access to medical record information was seen to have high value.
		No (480)									4.15
Communication with Other Providers
35	Perceived effects of EHR: Interactions with the health care team (Neutral)	Yes (387)	345	345 (89.1)	89.1473	42	42 (10.9)	10.8527	387	8.21429	2.10587	6.86389	1.85075	1.2819 to 2.6719	EHR users were approximately 1.9x more likely to agree that EHRs have a positive effect on interactions with the health care team. Both groups independently had more positive views.
		No (794)	648	648 (81.6)	81.6121	146	146 (18.4)	18.3879	794	4.43836	1.49028	13.3752
27	Perceived impact of EHRs: Improve communication with outside providers (Positive)	Yes (111)	93	93 (83.8)	83.7838	18	18 (16.2)	16.2162	111	5.16667	1.64223	4.63507	1.15831	0.6599 to 2.0332	Those with an EHR were approximately 1.1x more likely to agree that EHRs improve communication with outside providers than those without an EHR. Both groups had more positive views.
		No (415)	339	339 (81.7)	81.6867	76	76 (18.3)	18.3133	415	4.46053	1.49527	9.64564
24	Perception of EHR: Improves communication among clinicians (Positive)	Yes (69)	64	64 (92.8)	92.7536	5	5 (7.2)	7.24638	69	12.8	2.54945	2.32177			Out of those who had had an EHR for 12 months, more had a positive view towards improvement of communication among clinicians.
22	Positive effects of EHRs: Quality of communication with other providers (Positive)	Yes (469)	410	410 (87.4)	87.42	59	59 (12.6)	12.58	469	6.94915	1.93862	8.21524			Out of those with an electronic records system, more had positive views towards effect of EHRs on quality of communication with other providers.
36	Perceived positive effects of computers on health care: Interactions within healthcare team (Positive)	No (464)	418	418 (90.1)	90.0862	46	46 (9.9)	9.91379	464	9.08696	2.20684	7.14578			Out of all nonusers in MAeHC, more had positive views towards the effect of computers on interactions within the healthcare team.
											Mean Score		(1=strongly negative, 5=strongly positive)
30	Benefits of ICT adoption and use: Communication with other medical organisations (Positive)	Yes/No (120)									3.25				On average, communication with other medical organizations was seen as a neither important nor unimportant benefit.
30	Benefits of ICT adoption and use: Communication with fellow GPs (Positive)	Yes/No (120)									3.18				On average, communication with fellow GPs was seen as neither important nor unimportant benefit.
30	Benefits of ICT adoption and use: Communication with hospitals (Positive)	Yes/No (117)									3.09				On average, communication with hospitals was seen as neither important nor unimportant benefit.
Costs or Savings
27	Percieved impact of EHRs: Result in long term savings (Positive)	Yes (111)	84	84 (75.7)	75.6757	27	27 (24.3)	24.3243	111	3.11111	1.13498	5.97315	2.03276	1.2627 to 3.2726	Those with an EHR were approximately 2x more likely to agree that EHRs result in long term savings than those without an EHR. Both groups had more positive views.
		No (415)	251	251 (60.5)	60.4819	164	164 (39.5)	39.5181	415	1.53049	0.425587	16.4668
35	Perceived effects of EHRs: Controlling costs of health care (Neutral)	Yes (387)	265	265 (68.5)	68.4755	122	122 (31.5)	31.5245	387	2.17213	0.775709	13.3479	1.76548	1.3669 to 2.2806	EHR users were approximately 1.8x more likely to agree that EHRs have a positive effect on controlling costs of health care. Both groups independently had more positive views.
		No (794)	438	438 (55.2)	55.1637	356	356 (44.8)	44.8363	794	1.23034	0.207288	25.4038
21	Practice costs after 6 months of EHR (Neutral)	Yes (106)	54	54 (50.9)	50.9434	52	52 (49.1)	49.0566	106	1.03846	0.0377403	10.1032			Out of those with an EHR, more had a positive view towards practice costs after 6 months of having an EHR. (Assumption: decreased or same costs (pooled) = positive, increased or unsure (pooled) = negative).
36	Perceived positive effects of computers on health care: Controlling costs of health care (Positive)	No (464)	316	316 (68.1)	68.1034	148	148 (31.9)	31.8966	464	2.13514	0.75853	14.7417			Out of all nonusers in MAeHC, more had positive views towards the effect of computers on controlling costs of health care.
											Mean Score		(1=strongly negative, 5=strongly positive)
30	Benefits of ICT adoption and use: Reduction of costs (Positive)	Yes/No (106)									2.95				On average, reduction of costs was seen as unimportant to neither important nor unimportant by respondents.
25	Perceived benefits of EHR: Reduced medical records staff expenses (Positive)	Yes (541)									3.96				On average, those with an EHR rated reduced medical records staff expenses as being a benefit with value to important value.
25	Perceived benefits of EHR: Reduced medical records storage costs (Positive)	Yes (541)									3.92				On average, those with an EHR rated reduced medical records storage costs as being a benefit with value to important value.
25	Perceived benefits of EHR: Reduced transcription costs (Positive)	Yes (541)									3.92				On average, those with an EHR rated reduced transcription costs as being a benefit with value to important value.
25	Perceived benefits of EHR: Reduced medical records transportation costs (Positive)	Yes (541)									3.64				On average, those with an EHR rated reduced transportation costs as being a benefit with value.
											Mean Score		(Ranking of 7 incentives: top five scored 7-3 with remaining 2 scored 1.5)
28	Incentive/catalyst for computer use for clinical and administrative tasks: Increased savings from efficiency gains in office operations (Positive)	Yes/No (731)									3.9
Business or Practice Efficiency
35	Perceived effects of EHR: Efficiency of providing care (Neutral)	Yes (387)	335	335 (86.6)	86.5633	52	52 (13.4)	13.4367	387	6.44231	1.86289	7.75059	1.8347	1.3102 to 2.5692	EHR users were approximately 1.8x more likely to agree that EHRs have a positive effect on efficiency of providing care. Both groups independently had more positive views.
		No (794)	618	618 (77.8)	77.8338	176	176 (22.2)	22.1662	794	3.51136	1.256	15.0374
27	Perceived impact of EHRs: Improve office productivity (Positive)	Yes (111)	85	85 (76.6)	76.5766	26	26 (23.4)	23.4234	111	3.26923	1.18455	5.82692	1.17907	0.7221 to 1.9254	Those with an EHR were approximately 1.2x more likely to agree that EHRs improve office productivity than those without an EHR. Both groups had more positive views.
		No (415)	305	305 (73.5)	73.494	110	110 (26.5)	26.506	415	2.77273	1.01983	12.2341
39	Do EHRs make you more productive? (Positive)	Yes (287)	132	132 (46.0)	45.993	157	157 (54.7)	54.7038	287	0.840764	-0.173444	18.4758			Of those with an EHR, more responded that EHRs had no change or slowed down work.
21	Physician productivity after 6 months (Neutral)	Yes (107)	36	36 (33.6)	33.6449	71	71 (66.4)	66.3551	107	0.507042	-0.679161	14.5268			Out of those with an EHR, more had a negative view towards physician productivity after 6 months of having an EHR. (Assumption: increased = positive, same, decreased or unsure (pooled) = negative).
36	Perceived positive effects of computers on health care: Efficiency of providing care (Positive)	No (464)	381	381 (82.1)	82.1121	83	83 (17.9)	17.8879	464	4.59036	1.52396	10.0539			Out of all nonusers in MAeHC, more had positive views towards the effect of computers on efficiency of providing care.
33	Potential barrier to EHR adoption: EHR may slow me down (rating as major barrier) (Negative)	No (3201)	2126	2126 (66.4)	66.4167	1075	1075 (33.6)	33.5833	3201	1.97767	0.681922	40.2314			Out of all nonusers, more did not find the EHR slowing them down as a major barrier to EHR adoption.
											Mean Score		(1=strongly negative to 5=strongly positive)
30	Benefits of ICT adoption and use: Improvement in the way the business is operated (Positive)	Yes/No (117)									3.63				On average, improvement in the way business is operated was seen as neither important nor unimportant to important benefit.
30	Benefits of ICT adoption and use: Improvement to business efficiency (Positive)	Yes/No (119)									3.47				On average, improvement in the way business is operated was seen as neither important nor unimportant to important benefit.
34	Potential barriers to EMR: Practice efficiency (Negative)	Yes (7)									3.57				On average, EMR users and nonusers had neutral to positive views towards practice efficiency being a potential barrier to EMR adoption.
		No (33)									3.24
											Mean Score		(Ranking of 7 incentives: top five scored 7-3 with remaining 2 scored 1.5)
28	Incentive/catalyst for computer use for clinical and administrative tasks: Improved efficiency with real-time electronic access to laboratory results and hospital inpatient dats (Positive)	Yes/No (731)									5.21
Patient-Physician Relationship and Communication
26	Attitude: Using a computer at the doctor's desk during consultation interferes unduly with doctor-patient consultation (Negative)	Yes (111)	33	33 (29.7)	29.7297	78	78 (70.3)	70.2703	111	0.423077	-0.860201	16.1976	3.5357	2.0095 to 6.2212	More clinical and nonclinical users agreed that using a computer at the doctor's desk during consultation interferes unduly with doctor-patient consultation. However, clinical users were approximately 3.5x more likely to have less of a negative view.
		No (262)	28	28 (10.7)	10.687	234	234 (89.3)	89.313	262	0.119658	-2.12312	46.7929
35	Perceived effects of EHR: Patient-physician communication (Neutral)	Yes (387)	272	272 (70.3)	70.2842	115	115 (29.7)	29.7158	387	2.36522	0.86087	12.7915	1.75835	1.3525 to 2.2725	EHR users were approximately 1.8x more likely to agree that EHRs have a positive effect on patient-physician communication. Both groups independently had more positive views.
		No (794)	456	456 (57.4)	57.4307	339	339 (42.7)	42.6952	794	1.34513	0.296493	24.2956
22	Positive effect of EHRs: Quality of communication with patients (Positive)	Yes (469)	291	291 (62.0)	62.0469	178	178 (38.0)	37.9531	469	1.63483	0.49154	16.9375			Out of those with an electronic records system, more reported positive views towards effect of EHRs on quality of communication with patients.
24	Perception of EHR: Decreases quality of patient interactions (Negative)	Yes (69)	46	46 (66.7)	66.6667	23	23 (33.3)	33.3333	69	2	0.693147	5.87367			Out of those who had had an EHR for 12 months, more had a positive view towards quality of patient interactions.
27	Perceived barriers to implementation: Interference with doctor-patient relationship (Negative)	No (415)	260	260 (62.7)	62.6506	155	155 (37.3)	37.3494	415	1.67742	0.517257	15.7291			Out of those without an EHR, more did not identify interference with doctor-patient relationship as a perceived barrier to implementation.
36	Perceived positive effects of computers on health care: Patient-physician communication (Positive)	No (464)	290	290 (62.5)	62.5	174	174 (37.5)	37.5	464	1.66667	0.510826	16.6853			Out of all nonusers in MAeHC, more had positive views towards the effect of computers on patient-physician communication.
											Mean Score		(1=strongly negative to 5=strongly positive)
34	Potential barriers to EMR: Doctor-patient interaction (Negative)	Yes (7)									4.14				On average, EMR users had positive views towards doctor-patient interaction being a potential barrier to EMR adoption and nonusers did not.
		No (33)									2.82
25	Percevied benefits of EHR: Improved patient communications (Positive)	Yes (541)									4.28				Out of those who had an EHR, improved patient communications was rated more positively on average as a perceived benefit of EHRs.
											Mean Score		(Ranking of 9 barriers top five scored 9-4 with remaining 4 scored 2.5)
28	Barrier to computer use for clinical and administrative tasks: Interference with the nature and pattern of doctor-patient communication (Negative)	Yes/No (731)									4.85
Quality of Patient Care or Clinical Outcomes
29	Attitude: EMRs will improve the quality of care in physicians' offices (Positive)	Yes (89)	72	72 (80.9)	80.8989	17	17 (19.1)	19.1011	89	4.23529	1.44345	4.58409	3.84886	2.208 to 6.7091	EMR users were approximately 3.8x more likely to agree that EMRs will improve the quality of care in physicians' offices. Both groups had more positive views.
		No (523)	274	274 (52.4)	52.3901	249	249 (47.6)	47.6099	523	1.1004	0.0956752	21.8009
27	Perceived impact of EHRs: Improve quality of care (Positive)	Yes (111)	99	99 (89.2)	89.1892	12	12 (10.8)	10.8108	111	8.25	2.11021	3.66804	3.59689	1.9069 to 6.7847	Those with an EHR were approximately 3.6x more likely to agree that EHRs improve the quality of care than those without an EHR. Both groups had more positive views.
		No (415)	289	289 (69.6)	69.6386	126	126 (30.4)	30.3614	415	2.29365	0.830145	13.4512
29	Attitude: Widespread use of EMRs would improve healthcare quality in the United States (Positive)	Yes (88)	69	69 (78.4)	78.4091	19	19 (21.6)	21.5909	88	3.63158	1.28967	4.92259	3.05412	1.7864 to 5.2213	EMR users were approximately 3.1x more likely to agree that widespread use of EMRs would improve healthcare quality in the US. Both groups had more positive views.
		No (521)	283	283 (54.3)	54.3186	238	238 (45.7)	45.6814	521	1.18908	0.173176	20.9322
35	Perceived effects of EHRs: Quality of health care (Neutral)	Yes (387)	358	358 (92.5)	92.5065	29	29 (7.5)	7.49354	387	12.3448	2.51324	5.59903	3.0426	2.0056 to 4.6158	EHR users were approximately 3x more likely to agree that EHRs have a positive effect on quality of health care. Both groups independently had more positive views.
		No (794)	637	637 (80.2)	80.2267	157	157 (19.8)	19.7733	794	4.05732	1.40052	13.9891
26	Attitude: The use of computers can significantly improve the quality of patient care (Positive)	Yes (111)	91	91 (82.0)	81.982	20	20 (18.0)	18.018	111	4.55	1.51513	4.93919	1.69136	0.9706 to 2.9476	Clinical users were approximately 1.7x more likely to agree that the use of computers can significantly improve the quality of patient care. Both groups had more positive views.
		No (262)	191	191 (72.9)	72.9008	71	71 (27.1)	27.0992	262	2.69014	0.989594	9.86877
24	Perception of EHR: Improves overall quality of care (Positive)	Yes (69)	59	59 (85.5)	85.5072	10	10 (14.5)	14.4928	69	5.9	1.77495	3.41978			Out of those who had had an EHR for 12 months, more agreed that an EHR improves overall quality of care.
27	Reason for implementing EHR: Improve quality of care (Positive)	Yes (111)	69	69 (62.2)	62.1622	42	42 (37.8)	37.8378	111	1.64286	0.496437	8.21981			Out of those with an EHR, more agreed that improving quality of care is a reason for implementing an EHR.
31	Use of the clinical module improved the quality of care (Positive)	Yes (75)	29	29 (38.7)	38.6667	34	34 (45.3)	45.3333	75	0.852941	-0.159065	9.37715			Out of those who had had used the clinical module for 3 months, more had a negative view towards it improving quality of health care.
36	Perceived positive effect of computers on health care: Quality of health care (Positive)	No (464)	404	404 (87.1)	87.069	60	60 (12.9)	12.931	464	6.73333	1.90707	8.30126			Out of all nonusers in MAeHC, more had positive views towards the effect of computers on the quality of health care.
27	Perceived barriers to implementation: No improvement in patient care or clinical outcomes (Negative)	No (415)	174	174 (41.9)	41.9277	241	241 (58.1)	58.0723	415	0.721992	-0.325742	23.975			Out of those without an EHR, more felt that no improvement in patient care or clinical outcomes was a perceived barrier to implementation.
											Mean Score		(Ranking of 7 incentives: top five scored 7-3 with remaining 2 scored 1.5)
28	Incentive/catalyst for computer use for clinical and administrative tasks: Improved quality care through better access to medical evidence and information electronically (Positive)	Yes/No (731)									4.69
Security and Privacy
29	Possible barriers to EMRs: EMRs are more secure (Positive)	Yes (88)	48	48 (54.5)	54.5455	40	40 (45.5)	45.4545	88	1.2	0.182322	8.56349	4.45405	2.7865 to 7.1198	EMR users were approximately 4.5x more likely to agree that EMRs are more secure than non-users. Out of the non-users, more had a negative view.
		No (523)	111	111 (21.2)	21.2237	412	412 (78.8)	78.7763	523	0.269417	-1.31149	44.0593
27	Perceived impact of EHRs: More confidential and secure (Positive)	Yes (111)	71	71 (64.0)	63.964	40	40 (36.0)	36.036	111	1.775	0.5738	7.90792	1.81829	1.1797 to 2.8026	Those with an EHR were approximately 1.8x more likely to agree that they are more confidential and secure than those without an EHR. Out of those without an EHR, there were almost equal positive and negative views.
		No (415)	205	205 (49.4)	49.3976	210	210 (50.6)	50.6024	415	0.97619	-0.0240976	20.6185
35	Perceived effects of EHRs: Patient privacy (Neutral)	Yes (387)	119	119 (30.7)	30.7494	270	270 (70.0)	69.7674	387	0.440741	-0.819298	29.6322	1.47154	1.1296 to 1.9456	Both groups independently had more negative views towards the effect on patient privacy. However, EHR users were approximately 1.5x more likely to have less of a negative view.
		No (794)	183	183 (23.0)	23.0479	611	611 (77.0)	76.9521	794	0.299509	-1.20561	51.4879
22	Barrier to the adoption of EHRs: Concern about illegal record tampering (Negative)	Yes (469)	206	206 (43.9)	43.9232	263	263 (56.1)	56.0768	469	0.78327	-0.244278	24.4698	1.3926	1.1386 to 1.7032	Those with and without an electronic records system had more negative views about illegal record tampering. However, users were appoximately 1.4 times more likely to have less of a negative view.
		No (2289)	824	824 (36.0)	35.9983	1465	1465 (64.0)	64.0017	2289	0.562457	-0.57544	63.7937
26	Attitude: Patient records are more secure when kept on a computer (Positive)	Yes (111)	56	56 (50.5)	50.4505	55	55 (49.5)	49.5495	111	1.01818	0.0180185	10.4412	0.796537	0.5104 to 1.2429	Clinical users were not more likely to agree that patient records are more secure when kept on a computer, however, both groups did have more positive views independently.
		No (262)	147	147 (56.1)	56.1069	115	115 (43.9)	43.8931	262	1.27826	0.2455	14.3166
26	Attitude: Privacy issues have been dealt with adequately (Positive)	Yes (111)	66	66 (59.5)	59.4595	45	45 (40.5)	40.5405	111	1.46667	0.382992	8.69953	0.848193	0.5383 to 1.3365	Clinical users were not more likely to agree that privacy issues have been dealt with adequately; however, both groups did have more positive views independently.
		No (262)	166	166 (63.4)	63.3588	96	96 (36.6)	36.6412	262	1.72917	0.54764	12.3093
33	Potential barrier to EHR adoption: Privacy/confidentiality concerns (rating as major barrier) (Negative)	No (3201)	2517	2517 (78.6)	78.6317	684	684 (21.4)	21.3683	3201	3.67982	1.30287	29.4937			Out of all nonusers, more did not find privacy/confidentiality concerns as being a barrier to EHR adoption.
36	Perceived barrier to HIT adoption: privacy or security concerns (Negative)	No (464)	164	164 (35.3)	35.3448	300	300 (64.7)	64.6552	464	0.546667	-0.603916	29.1338			Out of all nonusers in MAeHC, more had negative views towards privacy or security for HIT adoption.
36	Perceived positive effect of computers on health care: patient privacy (Positive)	No (464)	144	144 (31.0)	31.0345	320	320 (69.0)	68.9655	464	0.45	-0.798508	32.1109			Out of all nonusers in MAeHC, more had negative views towards the effect of computers on patient privacy.
											Mean Score		(1=strongly negative to 5=strongly positive)
34	Potential barriers to EMR: Patient privacy (Negative)	Yes (7)									4.29				On average, EMR users had more positive views towards patient privacy than nonusers.
		No (33)									3.36
25	Barriers to implementation: Security and privacy concerns (Negative)	Yes (541)									3.69				Views regarding security and privacy concerns were very similar between those with and without an EHR and were more towards the positive.
		No (3084)									3.66
	Assumptions:														Notes:
	1. User = have system and nonuser = no system														1. Significance of values not factored in calculations
	2. Nonpositive = negative and nonnegative=positive														2. ln = Natural Log
	3. Paper 26: clinical user = user and nonclinical user = nonuser														3. 95% CI = 95% Confidence Interval
	4. Paper 36: Only included MAeHC nonusers because paper 35 reports results for statewide non-users (Note: n for non-users is based on reported values for MAeHC in paper figures.)														4. ln(Odds) > 0 considered to be positive overall
	5. Paper 33: For nonusers, pooled rural and urban nonusers, checked using 95% CI														5. Odds Ratios > 1 considered to be positive overall
	6. Paper 35: For EHR user positive, pooled EHR high use positive and EHR low use positive, checked using 95% CI														6. Odds ratio calculator used: http://www.hutchon.net/ConfidOR.htm
	7. Paper 35: For EHR user negative, pooled EHR high use no effect, EHR low use no effect, EHR high use negative, EHR low use negative, checked using 95% CI
	8. Paper 22: For users, pooled those with fully functional system and basic system, checked using 95% CI
	9. Paper 24: Only included month-12 data
	10. Paper 25: Not a problem = positive and makes implementation very difficult = negative
	11. Paper 25: No value = negative and very important value = positive
	12. Paper 30: Very important = positive and very unimportant = negative
	13. Paper 31: Reported percentages did not add up to 100.
